# Supplementary material for: Tree inhabiting gnomoniaceous species from China, with Cryphogonomonia gen. nov. proposed
Source: MycoKeys. 2020 Jul 10;69:71–89. doi: 10.3897/mycokeys.69.54012 (PMC7367894; doi:10.3897/mycokeys.69.54012)
Supplement: XML Treatment for Cryphognomonia [file mycokeys.69.54012-treatment1.xml]

<!DOCTYPE tp:taxon-treatment
  PUBLIC "-//TaxonX//DTD Taxonomic Treatment Publishing DTD v0 20100105//EN" "tax-treatment-NSO.dtd">
<tp:taxon-treatment xmlns:tp="http://www.plazi.org/taxpub"><tp:treatment-meta><kwd-group><label>Taxon classification</label><kwd><named-content xmlns:xlink="http://www.w3.org/1999/xlink" content-type="kingdom">Fungi</named-content></kwd><kwd><named-content xmlns:xlink="http://www.w3.org/1999/xlink" content-type="order">Diaporthales</named-content></kwd><kwd><named-content xmlns:xlink="http://www.w3.org/1999/xlink" content-type="family">Gnomoniaceae</named-content></kwd></kwd-group><mixed-citation publication-type="journal"><person-group><name><surname>Yang</surname><given-names>Qin</given-names></name><name><surname>Jiang</surname><given-names>Ning</given-names></name><name><surname>Tian</surname><given-names>Cheng-Ming</given-names></name></person-group><article-title>Tree inhabiting gnomoniaceous species from China, with <italic><tp:taxon-name><tp:taxon-name-part taxon-name-part-type="genus" reg="Cryphogonomonia">Cryphogonomonia</tp:taxon-name-part></tp:taxon-name></italic> gen. nov. proposed</article-title><source>MycoKeys</source><day>10</day><month>7</month><year>2020</year><volume>69</volume><fpage>71</fpage><lpage>89</lpage><pub-id pub-id-type="doi">10.3897/mycokeys.69.54012</pub-id></mixed-citation></tp:treatment-meta><tp:nomenclature><tp:taxon-name><object-id xmlns:xlink="http://www.w3.org/1999/xlink" content-type="arpha" xlink:type="simple">C9CCE66F-0558-5DBF-BB0E-433C484F1A90</object-id>
            <tp:taxon-name-part taxon-name-part-type="genus" reg="Cryphognomonia">Cryphognomonia</tp:taxon-name-part>
            <object-id xmlns:xlink="http://www.w3.org/1999/xlink" content-type="mycobank" xlink:type="simple">829509</object-id>
          </tp:taxon-name><tp:taxon-authority>C.M. Tian &amp; N. Jiang</tp:taxon-authority><tp:taxon-status xmlns:xlink="http://www.w3.org/1999/xlink" xlink:type="simple">gen. nov.</tp:taxon-status></tp:nomenclature><tp:treatment-sec sec-type="etymology" id="SECID0EEHDI"><title>Etymology.</title><p><italic>Crypho</italic> + <italic>gnomonia</italic>, referring to the cryptic stromata on hosts.</p></tp:treatment-sec><tp:treatment-sec sec-type="type species" id="SECID0ETHDI"><title>Type species.</title><p><italic><tp:taxon-name><tp:taxon-name-part taxon-name-part-type="genus" reg="Cryphognomonia">Cryphognomonia</tp:taxon-name-part> <tp:taxon-name-part taxon-name-part-type="species" reg="pini">pini</tp:taxon-name-part></tp:taxon-name></italic> C.M. Tian &amp; N. Jiang</p></tp:treatment-sec><tp:treatment-sec sec-type="description" id="SECID0EEIDI"><title>Description.</title><p><bold><italic><tp:taxon-name><tp:taxon-name-part taxon-name-part-type="genus" reg="Pseudostromata">Pseudostromata</tp:taxon-name-part></tp:taxon-name></italic></bold> erumpent, causing a pustulate bark surface. <bold><italic>Central column</italic></bold> yellowish to brownish. <bold><italic>Stromatic zones</italic></bold> lacking. <bold><italic>Perithecia</italic></bold> conspicuous, flask-shaped to spherical, umber to fuscous black, regularly scattered. <bold><italic>Paraphyses</italic></bold> deliquescent. <bold><italic>Asci</italic></bold> fusoid, 8-spored, biseriate, with an apical ring. <bold><italic>Ascospores</italic></bold> hyaline, clavate to cylindrical, smooth, multi-guttulate, symmetrical to asymmetrical, straight to slightly curved, bicellular, with a median septum distinctly constricted, with distinct hyaline sheath. <bold><italic>Asexual morph</italic></bold>: not observed.</p></tp:treatment-sec><tp:treatment-sec sec-type="notes" id="SECID0EJJDI"><title>Notes.</title><p><italic><tp:taxon-name><tp:taxon-name-part taxon-name-part-type="genus" reg="Cryphognomonia">Cryphognomonia</tp:taxon-name-part></tp:taxon-name></italic> was classified as a new genus in <tp:taxon-name><tp:taxon-name-part taxon-name-part-type="family">Gnomoniaceae</tp:taxon-name-part></tp:taxon-name> throughout molecular data and the characteristics of sexual morph. Morphologically, <italic><tp:taxon-name><tp:taxon-name-part taxon-name-part-type="genus" reg="Cryphognomonia">Cryphognomonia</tp:taxon-name-part></tp:taxon-name></italic> can be distinguished from the other genera by pseudostromata and ascospores with obvious hyaline sheath.</p></tp:treatment-sec></tp:taxon-treatment>
