# Supplementary material for: Tree inhabiting gnomoniaceous species from China, with Cryphogonomonia gen. nov. proposed
Source: MycoKeys. 2020 Jul 10;69:71–89. doi: 10.3897/mycokeys.69.54012 (PMC7367894; doi:10.3897/mycokeys.69.54012)
Supplement: XML Treatment for Cryphognomonia pini [file mycokeys.69.54012-treatment2.xml]

<!DOCTYPE tp:taxon-treatment
  PUBLIC "-//TaxonX//DTD Taxonomic Treatment Publishing DTD v0 20100105//EN" "tax-treatment-NSO.dtd">
<tp:taxon-treatment xmlns:tp="http://www.plazi.org/taxpub"><tp:treatment-meta><kwd-group><label>Taxon classification</label><kwd><named-content xmlns:xlink="http://www.w3.org/1999/xlink" content-type="kingdom">Fungi</named-content></kwd><kwd><named-content xmlns:xlink="http://www.w3.org/1999/xlink" content-type="order">Diaporthales</named-content></kwd><kwd><named-content xmlns:xlink="http://www.w3.org/1999/xlink" content-type="family">Gnomoniaceae</named-content></kwd></kwd-group><mixed-citation publication-type="journal"><person-group><name><surname>Yang</surname><given-names>Qin</given-names></name><name><surname>Jiang</surname><given-names>Ning</given-names></name><name><surname>Tian</surname><given-names>Cheng-Ming</given-names></name></person-group><article-title>Tree inhabiting gnomoniaceous species from China, with <italic><tp:taxon-name><tp:taxon-name-part taxon-name-part-type="genus" reg="Cryphogonomonia">Cryphogonomonia</tp:taxon-name-part></tp:taxon-name></italic> gen. nov. proposed</article-title><source>MycoKeys</source><day>10</day><month>7</month><year>2020</year><volume>69</volume><fpage>71</fpage><lpage>89</lpage><pub-id pub-id-type="doi">10.3897/mycokeys.69.54012</pub-id></mixed-citation></tp:treatment-meta><tp:nomenclature><tp:taxon-name><object-id xmlns:xlink="http://www.w3.org/1999/xlink" content-type="arpha" xlink:type="simple">DDB2516A-8F2F-5985-8344-22CAEA479CB2</object-id>
            <tp:taxon-name-part taxon-name-part-type="genus" reg="Cryphognomonia">Cryphognomonia</tp:taxon-name-part>
            <tp:taxon-name-part taxon-name-part-type="species" reg="pini">pini</tp:taxon-name-part>
            <object-id xmlns:xlink="http://www.w3.org/1999/xlink" content-type="mycobank" xlink:type="simple">829510</object-id>
          </tp:taxon-name><tp:taxon-authority>C.M. Tian &amp; N. Jiang</tp:taxon-authority><tp:taxon-status xmlns:xlink="http://www.w3.org/1999/xlink" xlink:type="simple">sp. nov.</tp:taxon-status><xref ref-type="fig" rid="F4">Figure 4</xref></tp:nomenclature><tp:treatment-sec sec-type="diagnosis" id="SECID0EPLDI"><title>Diagnosis.</title><p><italic><tp:taxon-name><tp:taxon-name-part taxon-name-part-type="genus" reg="Cryphognomonia">Cryphognomonia</tp:taxon-name-part> <tp:taxon-name-part taxon-name-part-type="species" reg="pini">pini</tp:taxon-name-part></tp:taxon-name></italic> differs from its closest phylogenetic neighbor, <italic><tp:taxon-name><tp:taxon-name-part taxon-name-part-type="genus" reg="Flavignomonia">F.</tp:taxon-name-part> <tp:taxon-name-part taxon-name-part-type="species" reg="rhoigena">rhoigena</tp:taxon-name-part></tp:taxon-name></italic>, in ITS, <abbrev xmlns:xlink="http://www.w3.org/1999/xlink" xlink:title="ribosomal large subunit" id="ABBRID0ELMDI" xlink:type="simple">LSU</abbrev>, <italic>tef1</italic> and <italic><abbrev xmlns:xlink="http://www.w3.org/1999/xlink" xlink:title="partial RNA polymerase II subunit" id="ABBRID0ESMDI" xlink:type="simple">rpb2</abbrev></italic> loci based on the alignments deposited in TreeBASE.</p></tp:treatment-sec><tp:treatment-sec sec-type="etymology" id="SECID0EWMDI"><title>Etymology.</title><p>Named after the genus of the host plant from which the holotype was collected, <italic><tp:taxon-name><tp:taxon-name-part taxon-name-part-type="genus" reg="Pinus">Pinus</tp:taxon-name-part></tp:taxon-name></italic>.</p></tp:treatment-sec><tp:treatment-sec sec-type="description" id="SECID0EDNDI"><title>Description.</title><p><bold><italic><tp:taxon-name><tp:taxon-name-part taxon-name-part-type="genus" reg="Pseudostromata">Pseudostromata</tp:taxon-name-part></tp:taxon-name></italic></bold> erumpent, causing a pustulate bark surface, 650–1200 µm diam., containing up to 12 perithecia. <bold><italic>Central column</italic></bold> yellowish to brownish. <bold><italic>Stromatic zones</italic></bold> lacking. <italic>Perithecia</italic> conspicuous, flask-shaped to spherical, umber to fuscous black, regularly scattered, 350–600 µm diam. <bold><italic>Paraphyses</italic></bold> deliquescent. <bold><italic>Asci</italic></bold> fusoid, 8-spored, biseriate, with an apical ring, (60–)65–80(–90) × (21–)22–31(–35) µm. <bold><italic>Ascospores</italic></bold> hyaline, clavate to cylindrical, smooth, multi-guttulate, symmetrical to asymmetrical, straight to slightly curved, bicellular, with a median septum distinctly constricted, with distinct hyaline sheath, (15.5–)18–25(–27) × (8.5–)9.5–11.5(–12) µm. <bold><italic>Asexual morph</italic></bold>: not observed.</p></tp:treatment-sec><tp:treatment-sec sec-type="description" id="SECID0EHODI"><title>Culture characters.</title><p>Cultures incubated on <abbrev xmlns:xlink="http://www.w3.org/1999/xlink" xlink:title="potato dextrose agar" id="ABBRID0ENODI" xlink:type="simple">PDA</abbrev> at 25 °C in the dark, initially pale white, becoming olive-green after 3 wk. The colonies are flat, with regular margins; texture initially uniform, becoming compact after 1 month.</p></tp:treatment-sec><tp:treatment-sec sec-type="material" id="SECID0ERODI"><title>Specimens examined.</title><p>China. Shaanxi Province: Ankang City, Huoditang forest farm, <named-content xmlns:xlink="http://www.w3.org/1999/xlink" content-type="dwc:verbatimCoordinates" xlink:type="simple"><named-content content-type="geo-json" specific-use="{&#34;type&#34;:&#34;Point&#34;,&#34;coordinates&#34;:[108.446667,33.435278]}" id="NCID0E1ODI" xlink:type="simple">33°26'7"N, 108°26'48"E</named-content></named-content>, on branches of <italic><tp:taxon-name><tp:taxon-name-part taxon-name-part-type="genus" reg="Pinus">Pinus</tp:taxon-name-part> <tp:taxon-name-part taxon-name-part-type="species" reg="armandii">armandii</tp:taxon-name-part></tp:taxon-name></italic>, 8 June 2018, <italic>N. Jiang</italic> &amp; <italic>C.M. Tian</italic> (holotype <named-content xmlns:xlink="http://www.w3.org/1999/xlink" content-type="dwc:institutional_code" xlink:type="simple">BJFC</named-content>-S1725; ex-type living culture: <abbrev xmlns:xlink="http://www.w3.org/1999/xlink" content-type="institution" xlink:title="China Forestry Culture Collection Centre" id="ABBRID0ETPDI" xlink:type="simple">CFCC</abbrev> 53020); <named-content xmlns:xlink="http://www.w3.org/1999/xlink" content-type="dwc:verbatimCoordinates" xlink:type="simple"><named-content content-type="geo-json" specific-use="{&#34;type&#34;:&#34;Point&#34;,&#34;coordinates&#34;:[108.446667,33.435278]}" id="NCID0E2PDI" xlink:type="simple">33°26'7"N, 108°26'48"E</named-content></named-content>, on branches of <italic><tp:taxon-name><tp:taxon-name-part taxon-name-part-type="genus" reg="Pinus">Pinus</tp:taxon-name-part> <tp:taxon-name-part taxon-name-part-type="species" reg="armandii">armandii</tp:taxon-name-part></tp:taxon-name></italic>, 8 June 2018, <italic>N. Jiang</italic> &amp; <italic>C.M. Tian</italic> (<named-content xmlns:xlink="http://www.w3.org/1999/xlink" content-type="dwc:institutional_code" xlink:type="simple">BJFC</named-content>-S1726; living culture: <abbrev xmlns:xlink="http://www.w3.org/1999/xlink" content-type="institution" xlink:title="China Forestry Culture Collection Centre" id="ABBRID0EUQDI" xlink:type="simple">CFCC</abbrev> 53021).</p></tp:treatment-sec><tp:treatment-sec sec-type="notes" id="SECID0EZQDI"><title>Notes.</title><p><italic><tp:taxon-name><tp:taxon-name-part taxon-name-part-type="genus" reg="Cryphognomonia">Cryphognomonia</tp:taxon-name-part> <tp:taxon-name-part taxon-name-part-type="species" reg="pini">pini</tp:taxon-name-part></tp:taxon-name></italic> is the type species of <italic><tp:taxon-name><tp:taxon-name-part taxon-name-part-type="genus" reg="Cryphognomonia">Cryphognomonia</tp:taxon-name-part></tp:taxon-name></italic>, and occurs on <italic><tp:taxon-name><tp:taxon-name-part taxon-name-part-type="genus" reg="Pinus">Pinus</tp:taxon-name-part> <tp:taxon-name-part taxon-name-part-type="species" reg="armandii">armandii</tp:taxon-name-part></tp:taxon-name></italic> in China. Morphologically, <italic><tp:taxon-name><tp:taxon-name-part taxon-name-part-type="genus" reg="Cryphognomonia">Cryphognomonia</tp:taxon-name-part> <tp:taxon-name-part taxon-name-part-type="species" reg="pini">pini</tp:taxon-name-part></tp:taxon-name></italic> is characterized based on bicellular ascospores with obvious hyaline sheath. In the phylogenetic tree, this species is most closely related to <italic><tp:taxon-name><tp:taxon-name-part taxon-name-part-type="genus" reg="Flavignomonia">F.</tp:taxon-name-part> <tp:taxon-name-part taxon-name-part-type="species" reg="rhoigena">rhoigena</tp:taxon-name-part></tp:taxon-name></italic> (Fig. <xref ref-type="fig" rid="F1">1</xref>). However, <italic><tp:taxon-name><tp:taxon-name-part taxon-name-part-type="genus" reg="Cryphognomonia">Cryphognomonia</tp:taxon-name-part> <tp:taxon-name-part taxon-name-part-type="species" reg="pini">pini</tp:taxon-name-part></tp:taxon-name></italic> can be distinguished from <italic><tp:taxon-name><tp:taxon-name-part taxon-name-part-type="genus" reg="Flavignomonia">F.</tp:taxon-name-part> <tp:taxon-name-part taxon-name-part-type="species" reg="rhoigena">rhoigena</tp:taxon-name-part></tp:taxon-name></italic> based on ITS, <abbrev xmlns:xlink="http://www.w3.org/1999/xlink" xlink:title="ribosomal large subunit" id="ABBRID0EMTDI" xlink:type="simple">LSU</abbrev>, <italic>tef1</italic> and <italic><abbrev xmlns:xlink="http://www.w3.org/1999/xlink" xlink:title="partial RNA polymerase II subunit" id="ABBRID0ETTDI" xlink:type="simple">rpb2</abbrev></italic> loci (73/512 in ITS, 4/775 in <abbrev xmlns:xlink="http://www.w3.org/1999/xlink" xlink:title="ribosomal large subunit" id="ABBRID0EXTDI" xlink:type="simple">LSU</abbrev>, 186/437 in <italic>tef1</italic> and 90/1064 in <italic><abbrev xmlns:xlink="http://www.w3.org/1999/xlink" xlink:title="partial RNA polymerase II subunit" id="ABBRID0E5TDI" xlink:type="simple">rpb2</abbrev></italic>).</p><fig id="F4" position="float" orientation="portrait"><object-id xmlns:xlink="http://www.w3.org/1999/xlink" content-type="doi" xlink:type="simple">10.3897/mycokeys.69.54012.figure4</object-id><object-id xmlns:xlink="http://www.w3.org/1999/xlink" content-type="arpha" xlink:type="simple">A2C9A865-B8DB-59E7-9653-60EF0BF14EA8</object-id><label>Figure 4.</label><caption><p><italic><tp:taxon-name><tp:taxon-name-part taxon-name-part-type="genus" reg="Cryphognomonia">Cryphognomonia</tp:taxon-name-part> <tp:taxon-name-part taxon-name-part-type="species" reg="pini">pini</tp:taxon-name-part></tp:taxon-name></italic> on <italic><tp:taxon-name><tp:taxon-name-part taxon-name-part-type="genus" reg="Pinus">Pinus</tp:taxon-name-part> <tp:taxon-name-part taxon-name-part-type="species" reg="armandii">armandii</tp:taxon-name-part></tp:taxon-name></italic> (<named-content xmlns:xlink="http://www.w3.org/1999/xlink" content-type="dwc:institutional_code" xlink:type="simple">BJFC</named-content>-S1725) <bold>A–C</bold> habit of ascomata on twigs <bold>D, E</bold> transverse section of ascomata <bold>F</bold> longitudinal section through ascomata <bold>G</bold> asci <bold>H, I</bold> ascospores. Scale bars: 2 mm (<bold>A</bold>); 500 μm (<bold>B–F</bold>); 10 μm (<bold>G–I</bold>).</p></caption><graphic xmlns:xlink="http://www.w3.org/1999/xlink" xlink:href="mycokeys-69-071-g004.jpg" position="float" orientation="portrait" xlink:type="simple" id="oo_430650.jpg"><uri content-type="original_file" xlink:type="simple">https://binary.pensoft.net/fig/430650</uri></graphic></fig></tp:treatment-sec><tp:treatment-sec><!--Section generated to contain objects referenced in tp:taxon-treatment.--><fig id="F1" position="float" orientation="portrait"><object-id xmlns:xlink="http://www.w3.org/1999/xlink" content-type="doi" xlink:type="simple">10.3897/mycokeys.69.54012.figure1</object-id><object-id xmlns:xlink="http://www.w3.org/1999/xlink" content-type="arpha" xlink:type="simple">B6893C0B-5A8B-5146-9CC1-ADF50EC70CDD</object-id><label>Figure 1.</label><caption><p>Maximum parsimony phylogram of <tp:taxon-name><tp:taxon-name-part taxon-name-part-type="family">Gnomoniaceae</tp:taxon-name-part></tp:taxon-name> based on a combined matrix of ITS, <abbrev xmlns:xlink="http://www.w3.org/1999/xlink" xlink:title="ribosomal large subunit" id="ABBRID0EVGAE" xlink:type="simple">LSU</abbrev>, <italic>tef1</italic> and <italic><abbrev xmlns:xlink="http://www.w3.org/1999/xlink" xlink:title="partial RNA polymerase II subunit" id="ABBRID0E3GAE" xlink:type="simple">rpb2</abbrev></italic> genes. The <abbrev xmlns:xlink="http://www.w3.org/1999/xlink" xlink:title="Maximum Parsimony" id="ABBRID0EAHAE" xlink:type="simple">MP</abbrev> and <abbrev xmlns:xlink="http://www.w3.org/1999/xlink" xlink:title="Maximum Likelihood" id="ABBRID0EEHAE" xlink:type="simple">ML</abbrev> bootstrap support values above 50% are shown at the first and second position, respectively. Thickened branches represent posterior probabilities above 0.90 from <abbrev xmlns:xlink="http://www.w3.org/1999/xlink" xlink:title="Bayesian inference" id="ABBRID0EIHAE" xlink:type="simple">BI</abbrev>. Scale bar: 80 nucleotide substitutions. Strains in this study are in blue and ex-type strains are in blod.</p></caption><graphic xmlns:xlink="http://www.w3.org/1999/xlink" xlink:href="mycokeys-69-071-g001.jpg" position="float" orientation="portrait" xlink:type="simple" id="oo_430647.jpg"><uri content-type="original_file" xlink:type="simple">https://binary.pensoft.net/fig/430647</uri></graphic></fig></tp:treatment-sec></tp:taxon-treatment>
