# Supplementary material for: Tree inhabiting gnomoniaceous species from China, with Cryphogonomonia gen. nov. proposed
Source: MycoKeys. 2020 Jul 10;69:71–89. doi: 10.3897/mycokeys.69.54012 (PMC7367894; doi:10.3897/mycokeys.69.54012)
Supplement: XML Treatment for Gnomoniopsis xunwuensis [file mycokeys.69.54012-treatment3.xml]

<!DOCTYPE tp:taxon-treatment
  PUBLIC "-//TaxonX//DTD Taxonomic Treatment Publishing DTD v0 20100105//EN" "tax-treatment-NSO.dtd">
<tp:taxon-treatment xmlns:tp="http://www.plazi.org/taxpub"><tp:treatment-meta><kwd-group><label>Taxon classification</label><kwd><named-content xmlns:xlink="http://www.w3.org/1999/xlink" content-type="kingdom">Fungi</named-content></kwd><kwd><named-content xmlns:xlink="http://www.w3.org/1999/xlink" content-type="order">Diaporthales</named-content></kwd><kwd><named-content xmlns:xlink="http://www.w3.org/1999/xlink" content-type="family">Gnomoniaceae</named-content></kwd></kwd-group><mixed-citation publication-type="journal"><person-group><name><surname>Yang</surname><given-names>Qin</given-names></name><name><surname>Jiang</surname><given-names>Ning</given-names></name><name><surname>Tian</surname><given-names>Cheng-Ming</given-names></name></person-group><article-title>Tree inhabiting gnomoniaceous species from China, with <italic><tp:taxon-name><tp:taxon-name-part taxon-name-part-type="genus" reg="Cryphogonomonia">Cryphogonomonia</tp:taxon-name-part></tp:taxon-name></italic> gen. nov. proposed</article-title><source>MycoKeys</source><day>10</day><month>7</month><year>2020</year><volume>69</volume><fpage>71</fpage><lpage>89</lpage><pub-id pub-id-type="doi">10.3897/mycokeys.69.54012</pub-id></mixed-citation></tp:treatment-meta><tp:nomenclature><tp:taxon-name><object-id xmlns:xlink="http://www.w3.org/1999/xlink" content-type="arpha" xlink:type="simple">C1F2771E-F584-598A-B96A-C7DF66F49514</object-id>
            <tp:taxon-name-part taxon-name-part-type="genus" reg="Gnomoniopsis">Gnomoniopsis</tp:taxon-name-part>
            <tp:taxon-name-part taxon-name-part-type="species" reg="xunwuensis">xunwuensis</tp:taxon-name-part>
            <object-id xmlns:xlink="http://www.w3.org/1999/xlink" content-type="mycobank" xlink:type="simple">829529</object-id>
          </tp:taxon-name><tp:taxon-authority>C.M. Tian &amp; Q. Yang</tp:taxon-authority><tp:taxon-status xmlns:xlink="http://www.w3.org/1999/xlink" xlink:type="simple">sp. nov.</tp:taxon-status><xref ref-type="fig" rid="F5">Figure 5</xref></tp:nomenclature><tp:treatment-sec sec-type="diagnosis" id="SECID0EHXDI"><title>Diagnosis.</title><p><italic><tp:taxon-name><tp:taxon-name-part taxon-name-part-type="genus" reg="Gnomoniopsis">Gnomoniopsis</tp:taxon-name-part> <tp:taxon-name-part taxon-name-part-type="species" reg="xunwuensis">xunwuensis</tp:taxon-name-part></tp:taxon-name></italic> differs from its closest phylogenetic neighbor, <italic><tp:taxon-name><tp:taxon-name-part taxon-name-part-type="genus" reg="Gnomoniopsis">G.</tp:taxon-name-part> <tp:taxon-name-part taxon-name-part-type="species" reg="daii">daii</tp:taxon-name-part></tp:taxon-name></italic>, in ITS, <italic>tef1</italic> and <italic><abbrev xmlns:xlink="http://www.w3.org/1999/xlink" xlink:title="beta-tubulin gene" id="ABBRID0EGYDI" xlink:type="simple">tub2</abbrev></italic> loci based on the alignments deposited in TreeBASE.</p></tp:treatment-sec><tp:treatment-sec sec-type="etymology" id="SECID0EKYDI"><title>Etymology.</title><p>Named after the County (Xunwu), where the species was first collected.</p><fig id="F5" position="float" orientation="portrait"><object-id xmlns:xlink="http://www.w3.org/1999/xlink" content-type="doi" xlink:type="simple">10.3897/mycokeys.69.54012.figure5</object-id><object-id xmlns:xlink="http://www.w3.org/1999/xlink" content-type="arpha" xlink:type="simple">ECFED611-3E51-5429-A6D9-4EB19972010D</object-id><label>Figure 5.</label><caption><p><italic><tp:taxon-name><tp:taxon-name-part taxon-name-part-type="genus" reg="Gnomoniopsis">Gnomoniopsis</tp:taxon-name-part> <tp:taxon-name-part taxon-name-part-type="species" reg="xunwuensis">xunwuensis</tp:taxon-name-part></tp:taxon-name></italic> on <italic><tp:taxon-name><tp:taxon-name-part taxon-name-part-type="genus" reg="Castanopsis">Castanopsis</tp:taxon-name-part> <tp:taxon-name-part taxon-name-part-type="species" reg="fissa">fissa</tp:taxon-name-part></tp:taxon-name></italic> (<named-content xmlns:xlink="http://www.w3.org/1999/xlink" content-type="dwc:institutional_code" xlink:type="simple">BJFC</named-content>-S1688) <bold>A</bold> symptoms on leaves of host plant <bold>B</bold> the colony on <abbrev xmlns:xlink="http://www.w3.org/1999/xlink" xlink:title="potato dextrose agar" id="ABBRID0EWZDI" xlink:type="simple">PDA</abbrev><bold>C</bold> conidiomata on <abbrev xmlns:xlink="http://www.w3.org/1999/xlink" xlink:title="potato dextrose agar" id="ABBRID0E3ZDI" xlink:type="simple">PDA</abbrev><bold>D, E</bold> conidiophores attached with condia <bold>F</bold> conidia. Scale bars: 500 μm (<bold>C</bold>); 20 μm (<bold>D–F</bold>).</p></caption><graphic xmlns:xlink="http://www.w3.org/1999/xlink" xlink:href="mycokeys-69-071-g005.jpg" position="float" orientation="portrait" xlink:type="simple" id="oo_430651.jpg"><uri content-type="original_file" xlink:type="simple">https://binary.pensoft.net/fig/430651</uri></graphic></fig></tp:treatment-sec><tp:treatment-sec sec-type="description" id="SECID0EN1DI"><title>Description.</title><p>On <abbrev xmlns:xlink="http://www.w3.org/1999/xlink" xlink:title="potato dextrose agar" id="ABBRID0ET1DI" xlink:type="simple">PDA</abbrev>: <bold><italic>Conidiomata</italic></bold> pycnidial, (115–)130–210(–250) μm diam., globose, solitary to gregarious, or occasionally coalescing, deeply embedded in the medium, erumpent, brown to dark black. White to cream conidial drops exuding from the ostioles. <bold><italic>Conidiophores</italic></bold> (40–)43–58(–60.5) × 2–2.5(–3) μm, cylindrical, hyaline, phiailidic, branched or sympodially branched, straight or slightly curved. <bold><italic>Conidia</italic></bold> oval or fusiform, straight to slightly curved, hyaline, multiguttules, (14–)16.5–20 × 4–5.5 µm.</p></tp:treatment-sec><tp:treatment-sec sec-type="description" id="SECID0EA2DI"><title>Culture characters.</title><p>Cultures incubated on <abbrev xmlns:xlink="http://www.w3.org/1999/xlink" xlink:title="potato dextrose agar" id="ABBRID0EG2DI" xlink:type="simple">PDA</abbrev> at 25 °C in the dark. Colony originally compact and flat with white aerial mycelium, then developing pale brown aerial mycelium at the center and blackish green mycelium at the marginal area, zonate with 2 well defined zones with regular edge; conidiomata dense, regularly distributed over agar surface.</p></tp:treatment-sec><tp:treatment-sec sec-type="material" id="SECID0EK2DI"><title>Specimens examined.</title><p>China. Jiangxi Province: Ganzhou City, Xunwu County, <named-content xmlns:xlink="http://www.w3.org/1999/xlink" content-type="dwc:verbatimCoordinates" xlink:type="simple"><named-content content-type="geo-json" specific-use="{&#34;type&#34;:&#34;Point&#34;,&#34;coordinates&#34;:[115.576944,24.680556]}" id="NCID0ET2DI" xlink:type="simple">24°40'50"N, 115°34'37"E</named-content></named-content>, on leaves of <italic><tp:taxon-name><tp:taxon-name-part taxon-name-part-type="genus" reg="Castanopsis">Castanopsis</tp:taxon-name-part> <tp:taxon-name-part taxon-name-part-type="species" reg="fissa">fissa</tp:taxon-name-part></tp:taxon-name></italic>, 12 May 2018, <italic>Q. Yang</italic>, <italic>Y. Liu</italic> &amp; <italic>Y.M. Liang</italic> (holotype <named-content xmlns:xlink="http://www.w3.org/1999/xlink" content-type="dwc:institutional_code" xlink:type="simple">BJFC</named-content>-S1688; ex-type living culture: <abbrev xmlns:xlink="http://www.w3.org/1999/xlink" content-type="institution" xlink:title="China Forestry Culture Collection Centre" id="ABBRID0EO3DI" xlink:type="simple">CFCC</abbrev> 53115); <named-content xmlns:xlink="http://www.w3.org/1999/xlink" content-type="dwc:verbatimCoordinates" xlink:type="simple"><named-content content-type="geo-json" specific-use="{&#34;type&#34;:&#34;Point&#34;,&#34;coordinates&#34;:[115.590278,24.872222]}" id="NCID0EW3DI" xlink:type="simple">24°52'20"N, 115°35'25"E</named-content></named-content>, on leaves of <italic><tp:taxon-name><tp:taxon-name-part taxon-name-part-type="genus" reg="Castanopsis">Castanopsis</tp:taxon-name-part> <tp:taxon-name-part taxon-name-part-type="species" reg="fissa">fissa</tp:taxon-name-part></tp:taxon-name></italic>, 12 May 2018, <italic>Q. Yang</italic>, <italic>Y. Liu</italic> &amp; <italic>Y.M. Liang</italic> (<named-content xmlns:xlink="http://www.w3.org/1999/xlink" content-type="dwc:institutional_code" xlink:type="simple">BJFC</named-content>-S1689; living culture: <abbrev xmlns:xlink="http://www.w3.org/1999/xlink" content-type="institution" xlink:title="China Forestry Culture Collection Centre" id="ABBRID0ER4DI" xlink:type="simple">CFCC</abbrev> 53116 and <abbrev xmlns:xlink="http://www.w3.org/1999/xlink" content-type="institution" xlink:title="China Forestry Culture Collection Centre" id="ABBRID0EW4DI" xlink:type="simple">CFCC</abbrev> 53117).</p></tp:treatment-sec><tp:treatment-sec sec-type="notes" id="SECID0E24DI"><title>Notes.</title><p><italic><tp:taxon-name><tp:taxon-name-part taxon-name-part-type="genus" reg="Gnomoniopsis">Gnomoniopsis</tp:taxon-name-part> <tp:taxon-name-part taxon-name-part-type="species" reg="xunwuensis">xunwuensis</tp:taxon-name-part></tp:taxon-name></italic> is associated with leaf spot of <italic><tp:taxon-name><tp:taxon-name-part taxon-name-part-type="genus" reg="Castanopsis">Castanopsis</tp:taxon-name-part> <tp:taxon-name-part taxon-name-part-type="species" reg="fissa">fissa</tp:taxon-name-part></tp:taxon-name></italic>, representing the first report from this host in China. It is characterized by sympodially branched conidiophore and oval or fusiform conidia. Morphologically, <italic><tp:taxon-name><tp:taxon-name-part taxon-name-part-type="genus" reg="Gnomoniopsis">G.</tp:taxon-name-part> <tp:taxon-name-part taxon-name-part-type="species" reg="xunwuensis">xunwuensis</tp:taxon-name-part></tp:taxon-name></italic> differs from <italic><tp:taxon-name><tp:taxon-name-part taxon-name-part-type="genus" reg="Gnomoniopsis">G.</tp:taxon-name-part> <tp:taxon-name-part taxon-name-part-type="species" reg="daii">daii</tp:taxon-name-part></tp:taxon-name></italic> in having bigger conidia (16.5–20 × 4–5.5 vs. 5.5–7 × 2–3.5 µm) (<xref ref-type="bibr" rid="B11">Jiang and Tian 2019</xref>). The phylogenetic inferences indicated this species as an individual well-supported clade (<abbrev xmlns:xlink="http://www.w3.org/1999/xlink" xlink:title="Maximum Parsimony" id="ABBRID0ER6DI" xlink:type="simple">MP</abbrev>/<abbrev xmlns:xlink="http://www.w3.org/1999/xlink" xlink:title="Maximum Likelihood" id="ABBRID0EV6DI" xlink:type="simple">ML</abbrev>/<abbrev xmlns:xlink="http://www.w3.org/1999/xlink" xlink:title="Bayesian inference" id="ABBRID0EZ6DI" xlink:type="simple">BI</abbrev>=100/100/1) in the genus <italic><tp:taxon-name><tp:taxon-name-part taxon-name-part-type="genus" reg="Gnomoniopsis">Gnomoniopsis</tp:taxon-name-part></tp:taxon-name></italic> (Fig. <xref ref-type="fig" rid="F2">2</xref>).</p></tp:treatment-sec><tp:treatment-sec><!--Section generated to contain objects referenced in tp:taxon-treatment.--><fig id="F2" position="float" orientation="portrait"><object-id xmlns:xlink="http://www.w3.org/1999/xlink" content-type="doi" xlink:type="simple">10.3897/mycokeys.69.54012.figure2</object-id><object-id xmlns:xlink="http://www.w3.org/1999/xlink" content-type="arpha" xlink:type="simple">B1BE9A23-E869-57E9-865E-28EF12046C15</object-id><label>Figure 2.</label><caption><p>Maximum parsimony phylogram of <italic><tp:taxon-name><tp:taxon-name-part taxon-name-part-type="genus" reg="Gnomoniosis">Gnomoniosis</tp:taxon-name-part></tp:taxon-name></italic> based on a combined matrix of ITS, <italic>tef1</italic>-α and <italic><abbrev xmlns:xlink="http://www.w3.org/1999/xlink" xlink:title="beta-tubulin gene" id="ABBRID0ENNBG" xlink:type="simple">tub2</abbrev></italic> genes. The <abbrev xmlns:xlink="http://www.w3.org/1999/xlink" xlink:title="Maximum Parsimony" id="ABBRID0ERNBG" xlink:type="simple">MP</abbrev> and <abbrev xmlns:xlink="http://www.w3.org/1999/xlink" xlink:title="Maximum Likelihood" id="ABBRID0EVNBG" xlink:type="simple">ML</abbrev> bootstrap support values above 50% are shown at the first and second position, respectively. Thickened branches represent posterior probabilities above 0.90 from <abbrev xmlns:xlink="http://www.w3.org/1999/xlink" xlink:title="Bayesian inference" id="ABBRID0EZNBG" xlink:type="simple">BI</abbrev>. Scale bar: 80 nucleotide substitutions. Strains in this study are in blue and ex-type strains are in blod.</p></caption><graphic xmlns:xlink="http://www.w3.org/1999/xlink" xlink:href="mycokeys-69-071-g002.jpg" position="float" orientation="portrait" xlink:type="simple" id="oo_430648.jpg"><uri content-type="original_file" xlink:type="simple">https://binary.pensoft.net/fig/430648</uri></graphic></fig></tp:treatment-sec><ref-list><ref id="B11"><mixed-citation xmlns:xlink="http://www.w3.org/1999/xlink" xlink:type="simple"><person-group><name name-style="western"><surname>Jiang</surname><given-names>N</given-names></name><name name-style="western"><surname>Tian</surname><given-names>CM</given-names></name></person-group> (<year>2019</year>) An Emerging Pathogen from Rotted Chestnut in China: <italic><tp:taxon-name><tp:taxon-name-part taxon-name-part-type="genus">Gnomoniopsis</tp:taxon-name-part> <tp:taxon-name-part taxon-name-part-type="species">daii</tp:taxon-name-part></tp:taxon-name></italic> sp. nov. Forests 10: 1016. <ext-link xlink:type="simple" ext-link-type="doi" xlink:href="10.3390/f10111016">https://doi.org/10.3390/f10111016</ext-link></mixed-citation></ref></ref-list></tp:taxon-treatment>
