# Supplementary material for: Tree inhabiting gnomoniaceous species from China, with Cryphogonomonia gen. nov. proposed
Source: MycoKeys. 2020 Jul 10;69:71–89. doi: 10.3897/mycokeys.69.54012 (PMC7367894; doi:10.3897/mycokeys.69.54012)
Supplement: XML Treatment for Plagiostoma populinum [file mycokeys.69.54012-treatment4.xml]

<!DOCTYPE tp:taxon-treatment
  PUBLIC "-//TaxonX//DTD Taxonomic Treatment Publishing DTD v0 20100105//EN" "tax-treatment-NSO.dtd">
<tp:taxon-treatment xmlns:tp="http://www.plazi.org/taxpub"><tp:treatment-meta><kwd-group><label>Taxon classification</label><kwd><named-content xmlns:xlink="http://www.w3.org/1999/xlink" content-type="kingdom">Fungi</named-content></kwd><kwd><named-content xmlns:xlink="http://www.w3.org/1999/xlink" content-type="order">Diaporthales</named-content></kwd><kwd><named-content xmlns:xlink="http://www.w3.org/1999/xlink" content-type="family">Gnomoniaceae</named-content></kwd></kwd-group><mixed-citation publication-type="journal"><person-group><name><surname>Yang</surname><given-names>Qin</given-names></name><name><surname>Jiang</surname><given-names>Ning</given-names></name><name><surname>Tian</surname><given-names>Cheng-Ming</given-names></name></person-group><article-title>Tree inhabiting gnomoniaceous species from China, with <italic><tp:taxon-name><tp:taxon-name-part taxon-name-part-type="genus" reg="Cryphogonomonia">Cryphogonomonia</tp:taxon-name-part></tp:taxon-name></italic> gen. nov. proposed</article-title><source>MycoKeys</source><day>10</day><month>7</month><year>2020</year><volume>69</volume><fpage>71</fpage><lpage>89</lpage><pub-id pub-id-type="doi">10.3897/mycokeys.69.54012</pub-id></mixed-citation></tp:treatment-meta><tp:nomenclature><tp:taxon-name><object-id xmlns:xlink="http://www.w3.org/1999/xlink" content-type="arpha" xlink:type="simple">ACBB0FE2-EF21-5D11-B50D-8F58DF82058D</object-id>
            <tp:taxon-name-part taxon-name-part-type="genus" reg="Plagiostoma">Plagiostoma</tp:taxon-name-part>
            <tp:taxon-name-part taxon-name-part-type="species" reg="populinum">populinum</tp:taxon-name-part>
          </tp:taxon-name><tp:taxon-authority>(Fuckel) L.C. Mejía. Stud. Mycol. 68: 225. 2011.</tp:taxon-authority><xref ref-type="fig" rid="F6">Figure 6</xref></tp:nomenclature><tp:treatment-sec sec-type="description" id="SECID0ERBAK"><title>Description.</title><p>See <xref ref-type="bibr" rid="B1">Butin (1958)</xref></p><fig id="F6" position="float" orientation="portrait"><object-id xmlns:xlink="http://www.w3.org/1999/xlink" content-type="doi" xlink:type="simple">10.3897/mycokeys.69.54012.figure6</object-id><object-id xmlns:xlink="http://www.w3.org/1999/xlink" content-type="arpha" xlink:type="simple">3A824C0F-F1FA-5BA6-A646-64110209B3A8</object-id><label>Figure 6.</label><caption><p><italic><tp:taxon-name><tp:taxon-name-part taxon-name-part-type="genus" reg="Plagiostoma">Plagiostoma</tp:taxon-name-part> <tp:taxon-name-part taxon-name-part-type="species" reg="populinum">populinum</tp:taxon-name-part></tp:taxon-name></italic> on <italic><tp:taxon-name><tp:taxon-name-part taxon-name-part-type="genus" reg="Populus">Populus</tp:taxon-name-part> <tp:taxon-name-part taxon-name-part-type="species" reg="tomentosa">tomentosa</tp:taxon-name-part></tp:taxon-name></italic> (<named-content xmlns:xlink="http://www.w3.org/1999/xlink" content-type="dwc:institutional_code" xlink:type="simple">BJFC</named-content>-S1724) <bold>A–C</bold> habit of conidiomata on twigs <bold>D</bold> transverse section through conidiomata <bold>E</bold> longitudinal section through conidiomata <bold>F, G</bold> conidiogenous cells attached with conidia <bold>H, I</bold> condia. Scale bars: 2 mm (<bold>A</bold>); 1 mm (<bold>B, C</bold>); 500 μm (<bold>D, E</bold>); 10 μm (<bold>F–I</bold>).</p></caption><graphic xmlns:xlink="http://www.w3.org/1999/xlink" xlink:href="mycokeys-69-071-g006.jpg" position="float" orientation="portrait" xlink:type="simple" id="oo_430652.jpg"><uri content-type="original_file" xlink:type="simple">https://binary.pensoft.net/fig/430652</uri></graphic></fig></tp:treatment-sec><tp:treatment-sec sec-type="material" id="SECID0EUDAK"><title>Specimens examined.</title><p>China. Beijing: Haidian district, <named-content xmlns:xlink="http://www.w3.org/1999/xlink" content-type="dwc:verbatimCoordinates" xlink:type="simple"><named-content content-type="geo-json" specific-use="{&#34;type&#34;:&#34;Point&#34;,&#34;coordinates&#34;:[116.340000,40.531944]}" id="NCID0E4DAK" xlink:type="simple">40°31'55"N, 116°20'24"E</named-content></named-content>, on branches of <italic><tp:taxon-name><tp:taxon-name-part taxon-name-part-type="genus" reg="Populus">Populus</tp:taxon-name-part> <tp:taxon-name-part taxon-name-part-type="species" reg="tomentosa">tomentosa</tp:taxon-name-part></tp:taxon-name></italic>, 12 November 2017, <italic>N. Jiang</italic> (<named-content xmlns:xlink="http://www.w3.org/1999/xlink" content-type="dwc:institutional_code" xlink:type="simple">BJFC</named-content>-S1724; living culture: <abbrev xmlns:xlink="http://www.w3.org/1999/xlink" content-type="institution" xlink:title="China Forestry Culture Collection Centre" id="ABBRID0EUEAK" xlink:type="simple">CFCC</abbrev> 53016 and <abbrev xmlns:xlink="http://www.w3.org/1999/xlink" content-type="institution" xlink:title="China Forestry Culture Collection Centre" id="ABBRID0EZEAK" xlink:type="simple">CFCC</abbrev> 53017).</p></tp:treatment-sec><tp:treatment-sec sec-type="notes" id="SECID0E5EAK"><title>Notes.</title><p><italic><tp:taxon-name><tp:taxon-name-part taxon-name-part-type="genus" reg="Plagiostoma">Plagiostoma</tp:taxon-name-part> <tp:taxon-name-part taxon-name-part-type="species" reg="populinum">populinum</tp:taxon-name-part></tp:taxon-name></italic> is a common plant pathogenic fungus causing poplar canker in China. The current identification follows previous descriptions and records (<xref ref-type="bibr" rid="B1">Butin 1958</xref>). In the present study, two isolates (<abbrev xmlns:xlink="http://www.w3.org/1999/xlink" content-type="institution" xlink:title="China Forestry Culture Collection Centre" id="ABBRID0ETFAK" xlink:type="simple">CFCC</abbrev> 53016 and <abbrev xmlns:xlink="http://www.w3.org/1999/xlink" content-type="institution" xlink:title="China Forestry Culture Collection Centre" id="ABBRID0EYFAK" xlink:type="simple">CFCC</abbrev> 53017) from symptomatic branches of <italic><tp:taxon-name><tp:taxon-name-part taxon-name-part-type="genus" reg="Populus">Populus</tp:taxon-name-part> <tp:taxon-name-part taxon-name-part-type="species" reg="tomentosa">tomentosa</tp:taxon-name-part></tp:taxon-name></italic> were congruent with <italic><tp:taxon-name><tp:taxon-name-part taxon-name-part-type="genus" reg="Plagiostoma">P.</tp:taxon-name-part> <tp:taxon-name-part taxon-name-part-type="species" reg="populinum">populinum</tp:taxon-name-part></tp:taxon-name></italic> based on morphology and DNA sequences data (Fig. <xref ref-type="fig" rid="F3">3</xref>). We therefore describe <italic><tp:taxon-name><tp:taxon-name-part taxon-name-part-type="genus" reg="Plagiostoma">P.</tp:taxon-name-part> <tp:taxon-name-part taxon-name-part-type="species" reg="populinum">populinum</tp:taxon-name-part></tp:taxon-name></italic> as a known species for this clade.</p></tp:treatment-sec><tp:treatment-sec><!--Section generated to contain objects referenced in tp:taxon-treatment.--><fig id="F3" position="float" orientation="portrait"><object-id xmlns:xlink="http://www.w3.org/1999/xlink" content-type="doi" xlink:type="simple">10.3897/mycokeys.69.54012.figure3</object-id><object-id xmlns:xlink="http://www.w3.org/1999/xlink" content-type="arpha" xlink:type="simple">562A044A-0F03-59AE-8CBA-8BC3AB127049</object-id><label>Figure 3.</label><caption><p>Maximum parsimony phylogram of <italic><tp:taxon-name><tp:taxon-name-part taxon-name-part-type="genus" reg="Plagiostoma">Plagiostoma</tp:taxon-name-part></tp:taxon-name></italic> based on a combined matrix of ITS, <italic>tef1</italic>-α and <italic><abbrev xmlns:xlink="http://www.w3.org/1999/xlink" xlink:title="beta-tubulin gene" id="ABBRID0EREBI" xlink:type="simple">tub2</abbrev></italic> genes. The <abbrev xmlns:xlink="http://www.w3.org/1999/xlink" xlink:title="Maximum Parsimony" id="ABBRID0EVEBI" xlink:type="simple">MP</abbrev> and <abbrev xmlns:xlink="http://www.w3.org/1999/xlink" xlink:title="Maximum Likelihood" id="ABBRID0EZEBI" xlink:type="simple">ML</abbrev> bootstrap support values above 50% are shown at the first and second position, respectively. Thickened branches represent posterior probabilities above 0.90 from <abbrev xmlns:xlink="http://www.w3.org/1999/xlink" xlink:title="Bayesian inference" id="ABBRID0E4EBI" xlink:type="simple">BI</abbrev>. Scale bar: 30 nucleotide substitutions. Strains in this study are in blue.</p></caption><graphic xmlns:xlink="http://www.w3.org/1999/xlink" xlink:href="mycokeys-69-071-g003.jpg" position="float" orientation="portrait" xlink:type="simple" id="oo_430649.jpg"><uri content-type="original_file" xlink:type="simple">https://binary.pensoft.net/fig/430649</uri></graphic></fig></tp:treatment-sec><ref-list><ref id="B1"><mixed-citation xmlns:xlink="http://www.w3.org/1999/xlink" xlink:type="simple"><person-group><name name-style="western"><surname>Butin</surname><given-names>H</given-names></name></person-group> (<year>1958</year>) <article-title>Über die auf <italic><tp:taxon-name><tp:taxon-name-part taxon-name-part-type="genus">Salix</tp:taxon-name-part></tp:taxon-name></italic> und <italic><tp:taxon-name><tp:taxon-name-part taxon-name-part-type="genus">Populus</tp:taxon-name-part></tp:taxon-name></italic> vorkommenden Arten der Gattung <italic><tp:taxon-name><tp:taxon-name-part taxon-name-part-type="genus">Cryptodiaporthe</tp:taxon-name-part></tp:taxon-name></italic> Petrak.</article-title><source>Phytopathologische Zeitschrift</source><volume>32</volume>: <fpage>399</fpage>–<lpage>415</lpage>. <ext-link xlink:type="simple" ext-link-type="doi" xlink:href="10.1111/j.1439-0434.1958.tb01783.x">https://doi.org/10.1111/j.1439-0434.1958.tb01783.x</ext-link></mixed-citation></ref></ref-list></tp:taxon-treatment>
